# Supplementary material for: Functional analysis of N-acetylglucosaminyltransferase-I knockdown in 2D and 3D neuroblastoma cell cultures
Source: PLoS One. 2021 Nov 8;16(11):e0259743. doi: 10.1371/journal.pone.0259743 (PMC8575246; doi:10.1371/journal.pone.0259743)
Supplement: S1 Data — (XLSX) [file pone.0259743.s002.xlsx]

## Sheet: Figure 1
Fig 1D (data group)	NB_1	NB_1	NB_1	NB_1		NB_1(-Mgat1)	NB_1(-Mgat1)	NB_1(-Mgat1)	NB_1(-Mgat1)
Flow cytometry	EPHA	LPHA	GNL	ConA		EPHA	LPHA	GNL	ConA
	282	135	282	363		29	40	975	1055
Fluorescence Mean Intensity Values	306	110	293	343		39	41	1461	1276
	667	340	373	346		50	69	1551
	380	303	469	--		42	61	1798
	461	395	510	--		45	67	1919

## Sheet: Figure 2
Fig 2(data group)	Figure 2B	NB_1	NB_1(-Mgat1)		Fig 2C	NB_1	NB_1(-Mgat1)		Fig 2E	NB_1	NB_1(-Mgat2)	NB_1(-Mgat1)		Fig 2F	NB_1	NB_1(-Mgat2)	NB_1(-Mgat1)
cell Morphology	Neurite Length	6.08	20.1613		Neurite Width	5.22387	7.09677		Spheroid Area	30158.1	20714.2	18463.2		Cell Diameter	21.7391	15.781	18.6795
	in uM	13.0039	18.1613		in uM	2.55032	4.38774		in uM2	31041.9	27071	50127.7		in uM	23.1884	15.781	16.7472
		45.9555	11.8742			2.66968	3.01097			28663.9	27447.1	21756.1			18.6795	12.3994	19.4847
		57.1981	30.8574			3.13161	27.5148			29759.4	17639.4	22940			19.8068	14.1707	18.8406
		51.5529	12.0232			3.10129	5.55097			26778.1	14685.8	20052.3			16.5861	22.5443	16.7472
		47.5219	22.2852			2.62516	3.53677			35692.3	24703.9	23152.9			17.8744	14.4927	16.2641
		35.6716	16.6981			4.63226	11.4787			26967.1	22504.5	11529			18.1965	14.9758	17.5523
		44.3277	8.94129			4.13097	2.90774			26244.5	26202.6	17439.4			14.3317	14.0097	10.789
		12.2335	7.53097			3.35935	3.45161			26872.3	15862.6	15840.6			18.8406	14.6538	22.2222
		38.7123	8.16387			5.20581	4.23355			28751	21369	17392.3			23.1884	19.3237	15.942
		33.5768	15.6652			9.23742	17.291			30413.5	14431	22009			14.3317	22.8663	24.7987
		18.2336	9.97032			4.15355	6.40323			32492.9	22321.9	19976.1			16.5861	18.3575	13.6876
		68.1103	13.0477			3.09806	4.22516			28401.3	13223.2	40801.3			16.9082	14.3317	19.4847
		26.5032	18.8819			3.22581	3.65613			23029	20711	13060.6			18.3575	18.3575	10.306
		46.1858	19.4058			4.53677	5.64258			28978.1	18800.6	12385.2			17.5523	21.256	14.1707
		25.5161	7.82387			5.28968	9.83871			31766.5	21763.2	17340			20.6119	17.0692	14.8148
		18.7432	4.25806			3.26516	9.59097			25338.7	19458.1	17490.3			19.9678	16.7472	16.1031
		17.2103	9.06839			3.54839	8.26516			27673.5	23484.5	29132.3			16.2641	20.2899	14.1707
		30.1019	7.18581			6.16258	4.22516			23385.8	16081.3	10876.8			14.4927	18.0354	16.9082
		128.854	14.649			4.07097	2.61613			28232.9	18745.2	30844.5			21.5781	15.62	18.1965
		23.2413	30.6316			4.01742	5.32516			22065.8	23001.3	10903.2			16.2641	11.4332	22.3833
		47.4361	35.4213			3.19677	12.0439			26941.3	16087.1	16803.9			16.5861	15.1369	10.467
		31.9968	17.1077			3.58129	11.2232			21724.5	17847.7	14398.7			33.4944	21.256	11.2721
		38.5774	27.3905			5.14387	16.6529			26757.4	28025.8	11744.5			31.723	15.1369	12.2383
		28.0871	32.9387			4.35419	15.2497			20787.7	17618.1	14134.2			27.8583	31.401	16.7472
		17.3703	31.869			2.98968	6.01871			24844.5	14492.9	10676.8			16.4251	12.7214	16.5861
		25.1484	23.4297			7.93097	0			21231.6	21240.6	17382.6			30.7568	14.0097	20.934
		10.5148	22.3477			11.0348	4.13677			30019.4	14020.6	12727.7			33.4944	19.0016	14.8148
		10.1097	23.82			3.33871	3.44774			30941.3	20527.7	13836.1			17.3913	22.8663	15.62
		18.3832	19.791			10.1097	6.35032			29063.9	18451.6	3721.94			43.6393	16.9082	16.7472
		42.2671	81.0361			2.90774	2.96516			22983.2	16675.5	1347.1			17.3913	19.0016	13.6876
		128.172	71.6955			7.80194	5.04903			27440	14573.5	18827.7			24.6377	22.5443	17.8744
		52.0987	22.1981			3.42129	4.33419			29580.6	18356.8	15472.9			33.6554	16.4251	11.7552
		39.0323	12.7297			3.77806	3.72387			29491.6	15907.1	16366.5			18.6795	16.1031	16.4251
		11.991	32.8723			2.40452	3.04323			27020	17436.1	10184.5			16.5861	16.9082	13.6876
		4.62839	6.73742			5.50774	4.85226			27892.9	12429.7	13716.8			22.8663	17.3913	20.4509
		26.051	21.4213			3.36581	7.35613			29910.3	28787.1	18062.6			17.3913	13.5266	15.2979
		40.2271	12.0432			3.64968	6.35613			32912.3	22311	5560			16.7472	22.7053	17.8744
		2.42452				4.43355	3.40258			30635.5	21948.4	14069			20.934	18.5185	13.5266
		6.69161				2.97419	3.81355			32821.9	33274.2	15551.6			15.4589	21.256	15.1369
		7.75677				15.8852	5.65419			40114.8	20678.1	10575.5			20.6119	18.3575	22.0612
		5.05161				6.07355	5.54258			47994.2	26209	17267.7			15.62	24.3156	15.62
		16.6903				5.22387	7.81871			30069.7	5260	12256.1			17.5523	20.6119	14.9758
		12.8245				2.89355	3.06452			33820	5562.58	8249.68			17.5523	15.1369	15.62
		20.4381				3.87677	14.8542			30123.2	9252.9	10531			16.4251	15.1369	14.0097
		15.4516				2.58065	3.70968			24137.4	4992.9	19945.8			17.5523	19.3237	12.2383
		21.5465				2.58968	3.76194			29760.6	11069.7	13860			21.5781	13.6876	8.85668
		146.15				2.90774	6.13097			27065.8	5861.94	14714.8			16.4251	13.5266	14.3317
		29.7406				2.81677	2.68452			27726.5	16346.5	14156.8			26.7311	13.0435	17.5523
		29.4568				6.73548	10.5626			27341.9	28306.5	16302.6			17.8744	21.095	22.3833
		21.8471				3.46774	5.51742			22518.7	17858.1	15379.4			23.0274	15.1369	14.4927
		20.5929				4.17548	6.03097			26502.6	16829	14364.5			33.1723	24.4766	12.8825
		12.3929				7.35613	4.00194			33934.2	22829.7	15443.2			20.4509	16.9082	11.1111
		9.12968				5.58323	4.98129			23094.8	19055.5	12117.4			15.1369	19.4847	16.2641
		46.3258				9.71548	7.36194			19549.7	14595.5	15487.7			17.7134	19.9678	13.3655
		131.955				3.50065	2.98774			34588.4	18256.1	16503.9			19.1626	32.2061	16.5861
		41.3852				2.45677	3.36645			21941.9	19143.2	13432.3			19.9678	18.1965	20.6119
		18.0561				8.70129	6.38645			19667.1	19874.8	14709			27.6973	12.2383	13.3655
		20.68				10.6026	3.34516			32725.2	27537.4	13503.2			17.2303	23.9936	16.5861
		12.6755				2.26387	2.59871			20132.9	22161.9	17336.8			19.1626	15.781	20.6119
		87.0258				6.79161	10.7484			26793.5	23516.8	14472.3			19.0016	15.1369	13.3655
		52.3774				3.82903	3.75548			21060	14900.6	18552.3			15.942		16.1031
		50.4768				3.7	3.46774			27447.7	23956.1	18620.6			12.3994		21.7391
		15.6039				5.95032	5.26581			20031	30303.9	21689.7			14.0097		12.7214
		9.30452				3.53742	6.77613			31228.4	23976.8	8178.71			31.723		13.3655
		9.36323				3.95355	5.0929			21137.4	24223.2	39854.8			16.5861		13.0435
		12.6542				2.98774	12.5484			25717.4	26574.8	1088.39			15.62		14.6538
		8.24839				3.92452	2.6071			19292.3	19305.2	21467.7			28.5024		20.773
		9.99742				3.44065	2.91032			31091.6	18970.3	26348.4			23.1884		17.7134
		32.9516				4.01742	7.83032			26261.3	16436.1	26552.9			16.7472		20.4509
		22.8626				2.92516	15.3097			21998.7	18049	41272.9			17.0692		18.0354
		16.8258				3.10129	11.6813			23887.1	21257.4	7084.52			15.942		17.5523
		49.5697				4.65226	2.92129			27691	31748.4	20405.8			21.7391		14.6538
		51.8755				3.87097	6.28194			31218.1	47296.8	17369			14.0097		18.1965
		46.3464				4.10839	3.24581			24154.8	3698.71	36038.1					12.5604
		20.9561				2.66968	5.19419			29178.1	8847.74	7324.52					10.1449
		17.1303				2.45677	5.32516			23567.7	12277.4	19128.4					10.467
		32.9361				3.92452	10.9323			29629.7	40898.7	24783.9					11.7552
		27.2671				2.63613	7.86387			26588.4	31652.9	16634.8					20.1288
		14.8587				4.33484	5.57097			28343.9	27059.4	12918.7					15.2979
		16.8871				4.20581	3.48258			24043.9	23537.4	5663.87					12.5604
		11.06				4.96839	4.8			27825.2	25598.1	17821.3
		18.7961				5.02323	3.64968			31942.6	19837.4	12619.4
		57.8658				5.00774	7.22452			28934.8	24138.1	12004.5
		3.92452				3.52194	9.20452			31982.6	30996.8	16614.2
		3.92				4.04065	5.09806			33552.3	20815.5	13940
		8.66903				3.65613	4.96839			19651.6	30679.4	14042.6
		19.2613				4.43355	3.53742			28378.1	21104.5	9581.29
		13.5458				12.2593	2.23032			32347.7	13145.8	26478.7
		13.5793				5.28968	14.2974			48129.7	21958.1	23343.2
		25.0032				3.80452	3.44774			21331	20724.5	13252.3
		17.7387				2.45226	3.18129			26095.5	19174.2	11613.5
		12.6942				4.20581	3.32516			28536.8	23804.5	11443.9
		21.88				6.6129	3.43097			30640	18394.8	7807.1
		12.0226				3.98387	2.21419			27825.8	26273.5	12794.8
		4.43355				4.84129	3.46323			30632.9	27401.3	12298.7
		8.87677				5.06452	6.14194			25671	24900.6	15768.4
		7.6471				4.24258	2.12065			27304.5	23532.3	13165.8
		11.0077				4.36645	2.60065			27512.3	22904.5	12535.5
		30.4503				4.04516	2.13419			29771.6	9900.65	11945.8
		25.1419				4.13677	2.90516			26784.5	16781.3	17925.2
		49.4974				4.91355	3.67806			29469.7	4803.23	14738.1
		37.3336				5.03871	5.16387			23794.2		21746.5
		15.5426				3.64968	5.72774			24409.7		20574.8
		43.1219				3.82903	26.8903			30801.3		17286.5
		132.984				4.43355	3.22581			21390.3		15699.4
		24.0626				4.22129	6.27355			29928.4		17529.7
		26.7807				5.74323	4.28516			29391.6		27768.4
		8.29032				3.08129	3.46774			34251.6		22504.5
		17.5542				7.11355	8.95226			33877.4		18359.4
		12.0807				3.27548	4.71677			32747.1		21545.2
		111.638				4.43355	2.51742			28346.5		7410.97
		14.369				5.07548	11.9355					6328.39
		25.24				5.57871	10.0323					16318.1
		14.3871				3.45161	4.22516					18032.9
		122.323				3.09806	4.43355					17222.6
		8.44				3.22581	2.32645					16721.3
		14.6181				2.92516	4.08065					15771.6
		8.78581				3.77935	2.68839					14923.9
		18.0974				4.65226	23.1929					27233.5
		34.2942				5.31161	4.09419					11334.8
		35.9877				5.57871	2.81677					14827.1
		31.7968				6.06065	2.44065					12278.1
						6.89032	4.62129					13023.2
						3.60645	3.6271					22502.6
						2.88516	3.18452					36931
						2.50387	3.4					23776.1
						2.78452	3.88452					18457.4
						4.96516	3.55226
						3.2329	6.53097
						3.27548	3.58129
						7.1	6.96516
						2.76065	2.88516
						2.96065	2.58065
						5.81548	2.50387
						2.41935	12.0981
						3.17677	6.30903
						3.62452	2.97419
						3.13161	3.88452
						2.80387	2.74645
						5.50774	17.48
						2.66	2.96065
						3.67484	2.29226
						3.57935	3.24581
						2.79548	11.2142
						6.87161	7.11742
						7.04452	5.60774
						4.69677	2.44065
						3.47419	4.56774
						4.30387	4.18452
						4.65226	19.1961
						3.67806	2.74645
						5.49355	8.51161
						4.20581	6.6929
						5.81032	3.91419
						2.79548	0
						3.50065	4.95097
						3.96516	3.58581
						3.65677	6.08645
						4.70258	11.6574
						3.65613	10.1464
						3.46774	5.7071
						3.62452	3.46323
						3.58129	16.0452
						3.28968	6.52581
						5.48645	2.35806
						5.10065	7.9671
						4.26129	11.7574
						3.05677	3.32516
						4.17548	4.22129
						2.98774	4.93484
						3.81097	2.62516
						4.07097	4.71677
						5.26581	2.61613
						3.33484	3.82903
						9.72516	4.35419
						6.33742	34.8626
						12.2574	4.38774
						5.77484	3.72387
						6.14194	9.79935
						3.54129	12.4826
						6.56581	2.97419
						5.06194	15.9884
						4.09161	6.72194
						11.2568	7.56
						4.96516	4.04516
						4.35419	3.53742
						6.63032	3.72387
						4.68839	8.43935
						7.29355	6.61871
						4.68839	3.40258
						5.34452	7.47161
						9.23871	3.55226
						14.3723	7.00258
						3.70968	5.80839
						11.8303	5.45742
						3.07935	9.74839
						4.38645	2.74194
						7.31484	3.41742
						4.85161	3.58903
						3.44774	4.69677
						5.25355	2.93484
						5.16387	10.589
						7.45806	32.3916
						5.20581	4.05742
						3.87097	13.2045
						7.4	4.05742
						2.80387	3.10129
						3.68129	3.56
						8.23226	2.60581
						6.29226	5.10065
						4.43355	4.07097
						4.47484	6.61484
						6.84323	3.93742
						5.36129	3.30968
						6.07161	3.03032
						6.39677	3.09806
						2.96065	15.0174
						14.9342	7.04129
						3.27548	4.11226
						4.22516	20.3019
						3.85484	4.79548
						6.05613	3.06
						2.99548	2.97419
						2.86903	12.2677
						2.82839	8.88387
						9.59097	3.62452
						2.90774	15.5852
						2.97419	3.07548
						3.66194	3.39097
						6.45548	12.191
						3.03032	3.32129
						2.10323	3.99355
						4.28581	3.40258
						7.94258	2.30903
						3.47419	4.65226
						2.24065	6.97871
						5.01032	8.4671
						3.93742	5.31226
						4.35806	7.37613
						5.42194	4.48129
						3.27548	4.84129
						3.4	3.22968
						3.50065	14.8419
						4.43355	4.89677
						3.50065	3.54645
						4.93484	3.13484
						7.66774	10.9864
						2.97419	3.70968
						5.25097	4.35806
						4.03548	6.20516
						3.87742	3.39097
						4.92387	2.66968
						3.04323	8.47484
						2.88516	4.43355
						7.16258	3.04129
						4.48129	3.50065
						3.76194	3.67806
						2.59871	3.65677
						3.46774	4.08065
						6.59097	9.29613
						4.09419	4.62516
						3.92452	3.81355
						8.60194	3.12581
						9.85032	4.40968
						3.65677	2.47548
						11.3245	7.8671
						4.97935	0
						3.70968	4.06129
						4.04516	4.68839
						10.7826	4.76581
						8.41935	7.33097
						2.89355	5.97677
						2.89355	12.2626
						3.70968	11.4168
						3.24194	7.74258
						2.90774	4.65484
						1.99484	3.77548
						2.45226	2.4671
						2.28581	3.99355
						2.12903	7.98323
						2.31613	6.72968
						2.46194	3.98387
						3.06	3.30968
						3.25419	4.24258
						1.98258	16.5761
						2.28581	1.44258
						3.66194	7.00194
						2.98774	3.45161
						9.44774	4.04194
						6.77613	8.10452
						2.90774	6.40323
						3.54645	9.08129
						3.25419	5.27355
						2.62516	3.74129
						3.05677	7.06903
						11.0703	11.7852
						5.20129	5.71484
						2.74194	1.72387
						4.89742	7.97484
						1.96903	17.2161
						7.11355	4.20581
						3.98387	10.8942
						8.60323	7.30258
						6.54968	7.6471
						2.80387	4.03226
						5.28968	2.60065
						2.87161	3.0129
						3.21355	4.63484
						4.10839	6.21548
						10.1348	3.23484
						2.90774	3.47419
						4.4729	7.49806
						2.10323	3.76516
						6.00065	15.7536
						12.4516	2.50387
						3.17548	8.03548
						2.80387	2.09677
						2.32645	4.64387
						3.47419	2.51935
						9.8071	13.8116
						4.06129	2.32645
						2.62516	2.09677
						2.89355	4.03226
						2.66	9.4871
						3.42129	3.99355
						3.04323	2.51935
						3.10129	3.42903
						4.97548	3.47419
						9.7	13.931
						2.4729	4.56194
						3.42129	3.08129
						3.49819	3.01097
						9.12645	3.71226
						6.01871	2.40452
						7.15355	1.92323
						6.63613	2.72
						3.32129	2.92516
						4.29097	10.3948
						2.66258	9.25742
						6.42194	5.99548
						2.79548	12.8652
						2.92516	3.06903
						3.4	4.56194
						4.61742	2.79742
						3.74129	3.89806
						6.65032	3.08129
						4.43355	2.41935
						3.01097	10.9155
						3.75548	5.87548
						2.78452	2.59871
						3.54129	10.151
						5.29097	2.44065
						5.51677	5.56839
						2.85806	2.10323
						2.09677	2.74645
						8.07097	2.02065
						3.07935	3.30968
						3.05677	2.42452
						3.35613	2.04
						4.36645	2.59871
						2.92516	3.10258
						4	5.84645
						6.20903	10.1045
						2.79548	10.7826
						2.99548	4.08323
						4.22129	2.98774
						3.09806	3.25419
						3.67806	7.70903
						3.35935	4.18258
						2.75419	3.65677
						6.51677	5.82645
						6.90516	2.58065
						3.28968	9.44323
						13.1161	2.77484
						3.31226	5.84452
						3.37613	3.70968
						2.10323	3.77548
						3.83355	2.80387
						4.84129	3.98
						4.85226	2.61613
						3.09806	3.9671
						2.15419	3.92774
						2.40452	7.2129
						4.42903	4.17548
						2.82129	2.15032
						2.64516	2.50387
						5.72065	2.06839
						5.06452	3.27742
						3.48903	5.55484
						6.77613	2.46194
						3.06452	5.92194
						2.51935	4.48129
						2.40452	8.02065
						2.40452	3.83355
						2.36065	2.55032
						2.45226	3.39097
						2.32645	3.06903
						2.32645	2.85806
						4.1871	3.76194
						3.53742	3.80645
						2.45677	6.80645
						3.08129	3.80645
						2.46194	5.57677
						2.50129	3.22581
						2.50774	3.81355
						3.6529	1.78968
						2.58968	4.04774
						1.94903	8.44258
						2.81677	1.96194
						4.04516	2.90774
						3.8471	2.55032
						1.93548	1.96903
						3.6129	3.98
						5.00323	2.24516
						3.4	3.96516
						2.51742	5.92194
						2.32645	3.40258
						3.76516	3.13097
						4.96839	4.94258
						1.83871	3.53742
						2.28581	5.24645
						2.28581	1.98258
						2.79548	2.86903
						2.12129	1.98258
						3.22581	1.67935
						2.72	2.36581
						2.61613	8.27613
						2.68452	5.79032
						2.49097	2.26065
						6.63677	4.41355
						2.16387	2.39806
						4.03548	13.2239
						1.52129	2.75419
						3.22581	3.34516
						3.22581	2.45226
						3.50129	2.92516
						2.16129	1.93871
						1.63806	2.58258
						1.83871	3.74516
						2.28129	2.92516
						5.00258	4.77226
						2.60065	3.10129
						2.30903	10.2607
						1.88774	1.94194
						2.42452	3.90452
						4.84968	2.16968
						2.10323	3.35613
						2.26387	1.88774
						2.24645	1.68387
						2.24065	2.58065
						3.20129	3.60645
						1.83871	3.54839
						2.96516	10.28
						3.40258	3.17548
						5.96968	10.3677
						9.22903	1.14065
						3.66194	9.4871
						3.96516	5.7071
						2.58968	2.46194
						4.67742	7.93613
						3.03032	3.26194
						3.10258	20.1252
						3.76194	20.3871
						3.44774	2.29226
						3.66194	5.80645
						3.76194	2.16387
						4.40258	2.29226
						3.76194	5.14387
						5.51677	18.9407
						3.35935	2.36581
						2.72	2.15032
						3.57935	1.71484
						8.70129	3.80645
						5.4	2.55032
						3.56323	4.79548
						1.94194	1.50516
						3.13161	26.3077
						3.99161
						2.79484
						6.29226
						5.71613
						8.45032
						5.36129
						10.1006
						3.62452
						2.90774
						1.33032
						3.22581
						1.45161
						2.30903
						2.60065
						2.62581
						4.61871
						2.51935
						2.45677
						2.24645
						9.01613
						2.75613
						1.56581
						1.4871
						1.82452
						1.92323
						3.93742
						3.26581
						1.83871
						2.19355
						3.03032
						6.79161
						3.21355
						6.73935
						2.68452
						2.31613
						2.80387
						2.90774
						3.92774
						2.19355
						2.58581
						1.84968
						7.98323
						3.05677
						4.44516
						4.61871
						2.39806
						5.28968
						3.73226
						2.31226
						2.17742
						2.67097
						3.42903
						1.74452
						3.89806
						7.44194
						3.64968
						2.27871
						6.08258
						3.08129
						2.02065
						2.19355
						2.40452
						2.82839
						1.9471
						2.72
						2.92516
						2.15032
						2.04
						7.22194
						5.64258
						5.19419
						3.08129
						2.06581
						2.10323
						1.92323
						2.80387
						4.65226
						2.62516
						5.70323
						2.04
						6.32194
						3.26516
						2.60065
						1.88065
						2.30903

## Sheet: Figure 3
Fig 3 (data group)	Figure 3A	NB_1	NB_1(-Mgat1)	NB_1(-/+Mgat1)		Figure 3C	NB_1	NB_1(-Mgat1)		Figure 3E	NB_1	NB_1(-Mgat2)	NB_1(-Mgat1)	NB_1	NB_1(-Mgat2)	NB_1(-Mgat1)	NB_1	NB_1(-Mgat2)	NB_1(-Mgat1)	NB_1	NB_1(-Mgat2)	NB_1(-Mgat1)	NB_1	NB_1(-Mgat2)	NB_1(-Mgat1)
	Cell Proliferation	0.90878	0.59222	0.89908		cell colony area (µm2)	476.774	1255.48		spheroid area (µm2)	1 day	1 day	1 day	4 day	4 day	4 day	6 day	6 day	6 day	7 day	7 day	7 day	9 day	9 day	9 day
cell proliferation	Abs at 405 nM	1.0976	0.5829	0.89298			1484.52	2983.87			7779.35	7717.42	6545.81	11654.8	12836.1	16919.4	12027.7	15974.2	21769	30967.7	21814.2	19316.1	37779.4	11234.8	36863.9
		0.8815	0.6297	0.85178			1806.45	592.903			8979.35	5847.1	11731	10148.4	11338.7	17720	16896.1	8932.9	26268.4	31458.7	29516.8	52285.8	56991.6	22253.5	43931
		0.8918	0.5236	0.8438			3492.9	1839.35			7527.74	6350.32	9078.06	15948.4	1074.84	19620	15716.8	12734.2	22505.2	31160.6	27076.8	22234.2	10910.3	20633.5	24311
		0.7857	0.4328	0.8115			1900	713.548			9189.68	11727.7	12732.9	14890.3	7992.26	13384.5	20203.2	14403.2	15075.5	31108.4	18388.4	25012.9	99933.5	12215.5	34096.8
		0.87767	0.33455	0.57357			254.839	1405.81			8386.45	7087.74	4523.23	1283.87	16128.4	14022.6	15869.7	14847.1	21404.5	30609	14852.3	21922.6	24649.7	19220	24122.6
		0.9299	0.6224	0.7872			1481.94	245.806			8689.03	6292.26	11518.7	12932.3	11090.3	60567.1	20643.2	15534.2	20640.6	36611	25698.1	22225.2	34291.6	14909.7	30101.3
		1.1867	0.5989	0.789			1581.29	816.129			8199.35	6243.23	13661.3	13949.7	8139.35	17136.1	20425.8	10551	19368.4	28854.8	23636.1	12417.4	36832.9	15058.7	22605.8
		1.1961	0.5281	0.7156			2210.32	1009.03			7400.65	8371.61	14319.4	12871.6	12612.3	15120	20158.7	13554.8	26301.9	27776.1	28854.8	18514.8	5020.65	22178.7	10827.1
		1.2447	0.5554				2673.55	862.581			7181.94	5677.42	12560.6	13007.7	10446.5	18824.5	16738.1	14835.5	20155.5	27672.9	17027.1	17514.2	44472.3	11111.6	19712.9
							3830.97	908.387			8382.58	4752.26	11625.8	12991.6	9329.68	17838.1	19043.9	16667.7	22405.8	29229.7	21881.9	19149.7	4290.97	14371	34153.5
							3075.48	759.355			6686.45	4580.65	13039.4	10680	9986.45	16358.1	20590.3	17627.1	24149	30434.8	15023.9	23058.7	2561.29	43063.9	16331
							3550.97	2285.81			7889.03	4638.06	11892.9	12937.4	11444.5	15409	16220.6	18879.4	10900.6	35578.7	22336.1	21678.1	52204.5	25671	15887.7
							1970.32	2434.84			6552.9	5670.32	12464.5	14660.6	8790.97	19494.2	14655.5	15199.4	7464.52	29545.8	13017.4	41822.6	52268.4	21378.1	21364.5
							3070.97	374.194			5262.58	5185.16	12872.9	13718.7	10337.4	17145.8	15718.7	11009	9609.03	24792.3	21186.5	14003.2	55091	27814.8	5570.97
							4738.06	500			7063.87	6047.1	11022.6	15757.4	11196.1	13689.7	16532.9	13133.5	15372.9	29942.6	19092.9	14036.1	51972.3	30300	10976.8
							1378.06	416.774			7910.97	6660	7963.87	6245.81	10512.9	16645.8	17851.6	10409	14368.4	34821.9	20903.9	18782.6	51247.7	11133.5	11296.8
							2672.9	716.774			6103.87	5818.06	12992.3	18612.9	12169	16437.4	20981.9	32278.7	12726.5	27340.6	20567.1	18979.4	44808.4	21739.4	13496.1
							2324.52	863.226			7343.87	6940.65	1001.29	19151	10603.9	15257.4	14265.8	9835.48	12291.6	28701.9	24889	29692.3	51372.9	25890.3	12527.7
							1122.58	3263.23			7631.61	5501.29	9880	13803.2	8049.68	12432.9	18146.5	16950.3	15532.9	23231.6	16489	12143.2	50527.7	17896.8	2700.65
							1330.97	2405.16			768.387	4880	7963.23	17601.3	10052.3	10978.1	19358.1	9567.1	10592.3	29626.5	20433.5	34159.4	50554.2	15528.4	11863.2
							3398.06	1460.65			7696.77	4679.35	10052.3	17468.4	9002.58	13085.8	26596.8	31938.1	17965.2	21805.8	23579.4	11687.1	44385.8	12748.4	1332.9
							3547.1	853.548			8829.68	4254.19	8889.68	13343.2	711.613	14092.3	25858.1	18279.4	15425.8	27621.3	17718.7	18049	48749	19061.9	21751.6
							1630.32	2931.61			8469.03	5242.58	8854.84	15552.3	11232.9	6406.45	19389.7	20096.8	58543.9	23683.2	19623.9	14349	48872.9	16428.4	7037.42
							609.032	886.452			9700.65	6199.35	11591	13828.4	16765.8	15151	20688.4	16574.8	12465.8	28934.8	30409	11820	52972.9	23110.3	20322.6
							687.097	1318.71			6954.19	5341.29	7237.42	12880	7248.39	11280	16709	16442.6	18771	21151	19989.7	14674.8	48727.7	23303.2	15458.1
							2643.23	667.097			9707.1	5545.81	7541.94	13857.4	8527.1	16816.8	18313.5	13405.2	14333.5	25095.5	15183.9	10845.8	5140	10991	8345.16
							3167.1	2407.74			7320.65	4815.48	13452.9	13287.1	11547.7	10927.7	18872.3	12029.7	14257.4	23267.7	21481.3	16612.3	38752.9	13473.5	10191
							1105.81	1196.77			8212.9	6394.19	23985.2	14331.6	21007.1	9236.77	16034.8	15977.4	14007.7	31303.9	15257.4	13423.2	39398.1	11372.9	16540.6
							1782.58	2332.9			6298.71	5691.61	25109.7	12620	12352.9	12543.2	14682.6	11807.1	16392.3	31652.9	21542.6	14923.9	59327.7	22218.1	17273.5
							3186.45	1247.1			8095.48	13343.2	7701.29	14321.3	9689.68	10515.5	13316.1	13318.1	19605.8	29836.1	18694.8	3841.29	30410.3	21838.7	14279.4
							2509.68	2272.26			9150.97	4285.16	7618.71	12345.2	10119.4	10679.4	18865.8	12522.6	2694.84	20756.1	20829	1692.9	37806.5	14921.9	9027.1
							3618.06	612.903			6032.9	6431.61	10434.8	13587.7	7958.06	24227.1	17716.1	17628.4	13003.9	26890.3	18447.1	19140.6	8481.29	15092.3	20300.6
							1593.55	1188.39			7028.39	4994.19	3180.65	12067.1	11685.2	14393.5	16098.7	12196.1	11543.2	29854.2	16866.5	16645.8	81292.3	25196.8	15369.7
							2434.84	3021.94			5687.74	5192.9	9151.61	11772.3	18658.1	8954.84	16607.1	12871.6	12934.8	29562.6	16052.9	17174.2	38956.1	41785.2	14389
							1236.13	841.935			7056.13	5491.61	7352.9	13562.6	14709	15865.2	19392.3	10655.5	13289	28089.7	18863.9	11040	33434.2	18689	15232.9
							2118.71	3068.39			8201.29	6054.84	7254.19	12514.2	9721.94	19278.1	16716.8	14294.8	13823.9	27856.1	14311.6	15239.4	31191	15798.1	33820.6
							2752.26	449.677			8691.61	7867.1	4320.65	12771.6	7172.9	11226.5	23140	19584.5	8901.29	30251.6	18007.7	18627.1	76491.6	2385.81	26285.2
							1954.19	1863.87			7560.65	7340	9649.68	9874.84	9963.23	46661.9	21468.4	9870.97	11741.3	35265.8	13393.5	5716.13	17203.2	84858.1	22018.1
							1392.9	1542.58			10257.4	3808.39	5752.9	14071.6	7136.77	3572.26	20592.9	11787.1	9936.13	30732.9	27311.6	14078.7	45751	46974.2	17021.9
							3742.58	906.452			8300	8557.42	6857.42	15099.4	10421.3	9972.26	22787.1	13201.9	14483.2	33358.1	22189	16647.1	19108.4	14288.4	15064.5
							2574.84	481.29			11007.1	3283.23	6611.61	13889	6605.16	9531.61	26241.9	13990.3	16367.7	40452.9	22194.8	12037.4	53119.4	16334.2	18190.3
							7902.58	1347.74			9834.84	6818.06	3469.03	10259.4	10836.8	13835.5	25621.3	21745.8	14581.3	48923.9	33901.3	18629	6865.16	15274.8	32129
							3694.19	1269.68			8420.65	5111.61	6081.94	17530.3	6458.06	8259.35	28121.9	11242.6	32361.9	30755.5	22325.2	12838.1	1411.61	9248.39	29878.1
							1958.06	269.032			11765.8	6709.68	8401.94	18815.5	13048.4	14078.7	23375.5	14378.1	22054.8	34271.6	28152.3	9396.13	70949.7	12046.5	40651
							3952.9	1102.58			8505.81	4530.32	6494.84	16004.5	12789.7	12116.8	31319.4	17215.5	12584.5	31565.2	6045.81	11216.8	47825.8	17968.4	33387.1
							2563.23	1048.39			11067.7	6817.42	5856.77	15863.2	9903.87	11858.7	26005.8	14100.6	9957.42	25903.9	731.613	23521.9	82495.5	16058.1	41268.4
							2482.58	2861.94			11954.8	6930.97	1098.06	14187.7	10702.6	11176.8	33596.8	18247.7	14265.2	30774.2	6281.29	16192.3	41063.2	12563.2	57194.2
							3002.58	2387.1			11330.3	6038.06	8761.94	18580.6	10396.1	10795.5	27829	21074.2	12929.7	27601.9	10102.6	17407.7	37705.2	11117.4	58007.7
							3327.1	1266.45			12648.4	9111.61	2480	17303.2	10122.6	1450.97	15883.9	17714.8	14411.6	28467.7	5591.61	16361.3	33910.3	11177.4	6740.65
							20247.1	573.548			622.581	6448.39	7096.77	14500.6	20116.8	6480.65	23745.2	14721.3	21149.7	29328.4	12445.2	19616.1	41332.9	14913.5	3946.45
							622.581	1284.52			12316.8	8483.23	8154.19	14529	11135.5	8965.16	29760	20818.7	64094.2	23176.1	6641.29	18290.3	27065.2	18538.7	3710.32
							3174.84	2471.61			12507.1	3852.9	8748.39	23242.6	11960.6	9868.39	31016.8	16055.5	16642.6	26869.7	16981.3	15583.9	76761.9	21345.2	45577.4
							1707.74	1374.19			12976.8	6741.29	11188.4	20324.5	10002.6	5603.87	31546.5	14801.9	13289.7	34444.5	29969	16952.9	20917.4	23792.3	30458.7
							5821.94	723.226			11390.3	9030.97	8005.81	18042.6	10018.1	5217.42	29412.3	12754.8	12633.5	22921.3	17998.7	12735.5	53639.4	20541.3	28943.9
							3305.16	4814.19			12544.5	5029.68	8867.74	19209	12446.5	14490.3	20050.3	5112.26	21792.3	20596.1	17078.1	17039.4	82313.5	17108.4	30472.3
							1943.23	624.516			13104.5	6226.45	6166.45	18068.4	10318.1	10718.7	17168.4	14702.6	17767.1	35301.3	23152.9	18391.6	95590.3	27204.5	31176.1
							3041.29	529.677			12142.6	7849.03	7381.94	18040.6	11369	11798.1	18176.8	13269	31714.2	22216.1	20667.1	14971.6	3006.45	24549.7	31831.6
							5104.52	1346.45			12781.9	9359.35	8035.48	19209	12255.5	37083.9	23189	16864.5	9721.29	20597.4	15814.2	16058.1	23114.8	19029	31752.9
							3249.03	3203.23			12934.2	5008.39	5327.74	18068.4	12298.1	13751.6	11468.4	13181.3	21962.6	32645.8	19143.9	15563.9	93258.1	32765.8	18478.1
							11852.9	4315.48			9763.87	5388.39	9951.61	14401.3	11607.7	11684.5	3120.65	12901.3	22316.8	19411	19975.5	17576.1	38423.9	27980	16134.2
							2672.26	995.484			13378.1	5341.94	10982.6	13531.6	6798.06	12899.4	14791	16598.1	2146.45	27756.8	20958.1	19334.8	26936.1	35753.5	19851.6
							1183.23	1412.9			11681.9	5249.03	8088.39	12206.5	9432.9	12231	17847.7	13333.5	19985.2	22216.1	28525.2	20133.5	27939.4	23371	22204.5
							569.677	2763.23			10769.7	6954.84	7508.39	18120.6	9144.52	15778.7	20556.1	13805.2	39784.5	28617.4	22905.2	22371.6	28718.1	27317.4	17905.8
							4253.55	2159.35			7835.48	7810.97	6882.58	13685.8	7470.32	21249.7	17871.6	16885.2	17527.7	21881.9	25365.8	8261.94	44886.5	34136.8	24754.2
							423.226	1274.84			9893.55	4105.81	14994.8	13207.1	12142.6	16439.4	18722.6	14065.2	51337.4	31942.6	16185.2	42398.7	61167.1	16934.8	14591
							1230.32	1229.03			10320	5987.1	1652.9	27487.7	12503.2	18136.8	17865.8	13649.7	18625.2	22666.5	24743.2	22941.3	82036.1	14896.1	26172.3
							1096.13	4790.97			7919.35	6280	9965.81	13268.4	10237.4	20901.3	19474.2	14474.2	28476.8	26068.4	29989.7	28220	45988.4	22081.9	40148.4
							6342.58	2025.16			6634.84	7846.45	5749.68	12017.4	10903.2	15317.4	13509.7	26011.6	20294.2	21160	24391.6	1010.97	35230.3	19623.9	28385.2
							2585.16	674.839			7581.29	6602.58	5678.06	10173.5	11791.6	18509.7	23009.7	11601.9	64596.1		24644.5	28805.8	25311		38679.4
							4209.68	2403.23			9192.26	6287.1	4113.55	8082.58	14148.4	22936.8	17577.4	11842.6	16123.9		27646.5	43432.3	29854.2		1673.55
							1172.26	2414.19			1926.45	6630.32	9769.03	9740	10336.8	22101.3			16280.6		20015.5	7865.16	21018.7		39905.2
							3375.48	473.548			769.032	8076.13	6503.87	11065.8	10899.4	17841.3			16622.6		19739.4	21569
							3431.61	874.839			6485.16	5569.03	7815.48	9429.68	11343.2	16623.9			27388.4		16705.2	19161.9
							4405.16	1054.84			7095.48	7520.65	6734.19	12285.8	9376.13	25441.9			11027.1		17880.6	37431
							1930.97	5414.84			5358.06	5723.23	8336.77	12758.7	11782.6	20680			49519.4		21412.3	8414.84
							907.097	789.677			8872.9	4869.03	8721.29	15271.6	16296.8	18294.8			20304.5		32180.6	20325.2
							2718.71	2902.58			9554.19	4694.19	8242.58	15354.8	10789.7	21678.1			10837.4		46823.2	25631
							1382.58	1889.68			7395.48	12831.6	8520.65	14614.8	16613.5	20985.2			16105.2		4121.94	17240
							396.129	2463.87			9184.52	6863.87	9241.29	12491	12159.4	11220.6			16795.5		1676.77	14136.1
							4358.71	4924.52			6776.77	9607.1	9608.39	15278.1	10535.5	23320.6			14767.7		1236.77	6516.13
							3308.39	2894.19			8867.74	8395.48	10704.5	15968.4	12980	18625.8			13864.5		9372.26	18711.6
							3534.19	2161.29			8493.55	1016.77	8948.39	16956.8	10656.1	18657.4			13087.7		13561.9	12931.6
							4667.74	1212.26			7091.61	1432.26	11008.4	20718.7	9126.45	1340			25080.6		42332.9	12776.1
							1928.39	2654.84			8330.32	4841.29	10956.1	21858.1	14920.6	20151.6			20867.7		32923.2	17382.6
							7994.19	2639.35			10363.2	5865.16	10653.5	15432.3	13752.3	22303.9			13291.6		28360.6
							2414.84	562.581			8124.52	2132.9	8690.32	16592.9	10904.5	18368.4			19620		24325.2
							655.484	1143.87			7239.35	19815.5	12031	13179.4	10218.1	27174.2			23436.8		26617.4
							58609	2187.1			7481.29	7645.16	10696.8	12307.1	9280	13316.1			15871.6		18858.7
							1400.65	4471.61			8167.1	7090.32	8840	14863.2	13099.4	17075.5			13389.7		25963.2
							4395.48	538.065			8225.16	4969.03	37127.1	13619.4	20255.5	18479.4			15716.8		33241.3
							3740	552.903			6987.74	6527.74	12117.4	13801.3	11732.9	17759.4			13594.2		28148.4
							6963.23	2449.03			5269.03	6144.52	11065.8	15149	15944.5	12571			15944.5		31432.3
							3102.58	4275.48			8173.55	8265.16	12893.5	14444.5	13149	13318.1			14039.4		21999.4
							3855.48	3022.58			7806.45	11023.2	8081.29	13225.8	16235.5	53628.4			14938.1
							11865.8	2449.03			4788.39	4658.06	10336.1	14583.9	9171.61	13036.8			35726.5
							3309.03	1518.71			6487.74	1812.26	8253.55	14487.7	15046.5	12861.9			15050.3
							4429.68	4765.81			6676.77	7123.87	7159.35	14945.8	1277.42	13194.2			14257.4
							1212.26	890.968			5778.06	7797.42	10667.7	13791	9487.74	14476.1			25400.6
							5563.87	3924.52			6728.39	5156.13	8113.55	12298.1	5109.03	13446.5			10787.7
							4457.42	2287.1			9505.16	6905.81	8206.45	13414.2	4523.23	13694.2			11045.2
							1438.71	2987.1			9446.45	6065.16	11214.2	15231.6	17939.4	13594.2			15709.7
							2129.68	3524.52			6868.39	8894.84	7940	15278.7	9827.74	18020.6			19749
							2341.29	2872.9			8087.74	5741.29	12481.9	18080	859.355	18781.9			12883.9
							1881.29	2437.42			9265.16	6976.13	8518.06	14243.2	12653.5	12001.9			13614.2
							7505.81	2106.45			9646.45	7239.35	8938.71	13109.7	7617.42	15605.8			7998.71
							3318.71	1680			8445.81	6061.29	9110.32	11832.9	17877.4	13205.8			13616.1
							811.613	2050.32			9130.32	8090.32	6761.29	21091	11357.4	42857.4			19444.5
							3738.71	2318.06			9282.58	6202.58	13018.7	16720	10978.7	10593.5			15631
							4410.32	1210.32			9294.84	5774.84	7761.29	16001.9	10007.1	14883.9			33896.1
							1184.52	1851.61			10003.2	7531.61	5400	18911	11809.7	12312.9			17268.4
							1112.26	2132.9			9013.55	6327.74	4862.58	12659.4	11114.8	16427.7			16262.6
							2858.06	2094.19			8602.58	5354.19	6602.58	15596.1	10334.2	9263.87			2244.52
							2954.84	956.129			9247.74	5912.9	6954.19	12729.7	1589.03	4723.23			21434.8
							5267.1	1146.45			7662.58	8100	7823.87	15734.2	4193.55	15185.2			16799.4
							2987.74	1810.97			12659.4	6990.32	4592.26	15512.9	7841.29	10657.4			18889.7
							1177.42	4961.94				6233.55	4956.13	16836.1	11340.6	9261.29			36345.8
							3358.71	467.097				7387.1	7154.19	14451	8206.45	10452.9			15036.8
							4063.87	1015.48				10247.1	6385.16	15310.3	13919.4	10266.5			12536.1
							4345.81	1526.45				5910.97	6282.58	13206.5	11674.8	12578.7			26300.6
							3255.48	3609.03					7576.13		12637.4	11823.2			25096.1
							3319.35	2207.1					5357.42			11285.8			8018.71
							4223.87	552.258					8211.61			12205.2			21356.1
							3105.16	1027.1					5573.55			13881.9			6354.84
							1603.87	661.935					6054.19			13327.1			22283.9
							1501.29	1353.55					7293.55			2587.1			20621.3
							4136.13	539.355					12745.8			13274.8			21538.1
							2985.81	1529.68					11160.6			11821.3			20433.5
							2729.68	3536.77					7273.55			30900.6			12281.9
							4912.9	1201.29					18702.6			9736.77			14867.1
							2789.68	2661.29					638.065			15116.1			16304.5
							3892.26	2592.26					6725.16			14718.7			26405.2
							3451.61	2577.42					2653.55			15178.1			14416.1
							4121.94	3296.13					6396.13			14538.1			16891
							6352.9	1991.61					7191.61			12607.1			15537.4
							2703.87	2141.29					8952.9			14335.5			17838.7
							3407.1	2511.61					7010.97			13813.5			16011.6
							4101.29	789.032					5224.52			6799.35			14606.5
							35356.8	2472.9					4601.29			11926.5			15156.1
							3964.52	3994.19					44343.9			15965.2			24535.5
							1692.9	2694.19					4258.06			11360.6			24033.5
							3766.45	2585.81					6068.39			15047.1			13867.1
							15521.9	1628.39					7426.45			11672.9			22305.2
							3096.13	749.677					7132.9			11312.3			16266.5
							2606.45	2645.81					8409.03			12107.7			14377.4
							2710.32	2643.87					6047.74			13776.1			13155.5
							2771.61	3054.19					4300.65			10445.2			17074.8
							3457.42	2663.23					5348.39			9778.71			18028.4
							3465.81	3120.65					3704.52			10777.4			14194.8
							4224.52	2818.06					1954.84			12436.8			16625.8
							2943.23	3147.1					8416.13			10380			14884.5
							3577.42	683.226					4998.71			32509.7			11481.9
							2556.13	2313.55					6884.52			21497.4			14356.1
							1579.35	1789.03					1762.58			13420.6			12254.2
							5178.71	978.71					8031.61			9025.16			13545.8
							2954.84	4774.19					1586.45			11941.9			11530.3
							1758.06	534.839					6505.16			9194.84			15051
							3410.32	2807.74					5276.13			10853.5			12409
							1069.03	2845.16					1330.97			8903.23			11651.6
							2141.29	3781.29					1830.32			20438.1			13071.6
							3810.97	967.742					3068.39			12630.3			13927.7
							857.419	836.774					2088.39			11733.5			19751
							3283.87	1507.1					5110.32			45992.3			14264.5
							1809.03	3353.55					3865.81			11161.3			17695.5
							2791.61	1954.19					7626.45			11065.8			14089.7
							846.452	1513.55					6385.16			11563.2			11897.4
							2312.26	1207.74					5658.71			12137.4			10088.4
							2001.94	1945.16					8390.97			14374.2			13316.1
							2468.39	1076.77					6109.03			9756.77			16571.6
							3151.61	1149.68					4901.94			41991.6			15294.8
							879.355	445.806					5300.65			18570.3			14798.7
							3986.45	2929.03					6204.52			15443.9			3070.32
							1283.23	752.258					6603.23			13846.5			14560
							4134.84	1212.26					6072.9			15398.7			7689.03
							3396.77	3469.68					8089.03			11486.5			1964.52
							2856.13	950.968					5600.65			55947.7			43694.8
							5286.45	1541.94					6927.74			13201.3			34948.4
							4412.9	503.226					9612.9			12958.1
							11274.8	833.548					7463.87			7598.71
							3250.97	821.935					5876.13
							32283.2	493.548					5490.32
							2156.13	2980.65					5590.32
							3853.55	1612.9					5754.19
							3039.35	1596.77					8178.71
							3125.81	1063.87					5242.58
							1445.81	2529.03					5804.52
							3357.42	1683.23					4596.77
							725.806	1547.1					6123.23
							3242.58	3263.87					7129.03
							7402.58	1072.26					7315.48
							4127.74	570.968					5648.39
							7442.58	783.226					6876.77
							4740.65	2089.03
							2836.13	3151.61
							1504.52	1783.87
							1512.9	3517.42
							6233.55	1594.84
							3081.29	3824.52
							1973.55	2942.58
							3287.1	740
							4518.06	1814.19
							3275.94	2474.84
							11731	822.658
							930.387	878.155
							1060.97	830.819
							1645.32	497.839
							1966.87	972.826
							1555.54	2882.57
							1431.49	1005.47
							1082.19	1859.14
							2201.92	520.69
							1315.6	2734.03
							1503.31	2588.76
							1467.4	1664.9
							3164.95	626.787
							3767.25	2445.12
							1041.38	519.058
							1677.96	677.387
							1464.14	2015.84
							1379.26	1039.75
							1815.07	324.819
							1331.92	1562.07
							1322.13	1338.45
							1038.12	1002.21
							2557.75	1168.7
							1421.7	1168.7
							1245.41	656.168
							1926.06	1397.21
							27304.4	1651.85
							37207.3	995.677
							1859.14	1852.61
							657.8	540.277
							2024	1015.26
							1312.34	1180.12
							1932.59	2534.9
							1248.68	1847.72
							1534.32	892.845
							1026.69	1379.26
							1604.51	1225.83
							2399.42	1106.67
							1699.18	1322.13
							2066.44	1681.23
							2827.07	1217.66
							1842.82	1325.39
							2252.52	1389.05
							2092.55	409.697
							2268.84	1875.46
							2809.12	1274.79
							6597.59	1924.43
							1078.92	1393.95
							2074.6	2033.79
							1735.09	1589.82
							1470.66	835.716
							2213.34	1338.45
							747.574	409.697
							2814.01	1584.92
							1504.94	1501.68
							977.723	979.355
							2676.9	1687.75
							858.568	979.355
							1744.88	3016.41
							3246.56	9148.81
							1906.48	1165.43
							1508.21	754.103
							1847.72	1374.36
							2786.26	1323.76
							1455.97	1067.5
							5228.12	755.735
							1545.75	1188.28
							1475.56	941.813
							1831.39	814.497
							1442.92	1305.81
							1779.16	1645.32
							2254.15	794.91
							3138.83	855.303
							2655.68	1544.12
							1436.39	945.077
							2335.76	1377.63
							1785.69	2071.34
							1950.55	1243.78
							54251.4	1472.3
							22348.9	2234.56
							1493.52	1597.98
							1849.35	1338.45
							1573.5	803.071
							1170.33	770.426
							1495.15	1410.27
							1460.87	2105.61
							1364.57	2915.21
							1488.62	2474.5
							688.813	1741.62
							1191.55	1441.28
							912.432	1206.24
							1893.42	3226.97
							1971.77	1375.99
							1674.7	1046.28
							1493.52	1361.3
							3564.85	1137.68
							1692.65	1000.57
							22138.3	3271.05
							788.381	1532.69
							1908.11	1118.1
							1167.06	1191.55
							1594.72	1642.05
							1738.35	4271.62
							1513.1	1728.56
							2211.71	1666.54
							3143.73	1012
							1578.39	1504.94
							64487.3	749.206
							1139.32	958.135
							2624.67	1366.2
							2130.1	1491.88
							1047.91	1185.02
							2156.21	775.323
							3045.79	765.529
							2231.3	690.445
							2332.5	1527.79
							1434.75	811.232
							1601.25	1527.79
							1581.66	811.232
							1663.27	956.503
							1313.97	1371.1
							1121.36	1260.1
							1491.88	1524.53
							1119.73	3115.98
							1826.5	1230.72
							1033.22	948.342
							4296.1	1343.35
							1480.46	1336.82
							2263.94	1007.1
							1534.32	1279.69
							1864.04	1362.94
							2978.87	1393.95
							7041.56	1191.55
							2138.26	10882.3
							1021.79	1323.76
							1637.15	1854.25
							1413.54	1371.1
							1611.04	1704.08
							40914.2	2580.6
							1749.78	2141.52
							798.174	3186.17
							1227.46	2319.44
							1802.01	1304.17
							682.284	2015.84
							1537.59	1565.34
							1909.74	594.142
							1679.59	2368.41
							1279.69	1340.08
							1000.57	1506.57
							2523.47	1451.08
							1524.53	1408.64
							528.852	1788.95
							1766.1	1132.79
							11007.9	1593.08
							1007.1	2609.98
							1725.3	4067.59
							837.348	1129.52
							775.323	535.381
							1589.82	1519.63
							1444.55	863.465
							2193.75	943.445
							892.845	1472.3
							1908.11	1702.45
							2598.55	1108.3
							8758.7	1431.49
							4162.26	2355.35
							1338.45	1615.94
							987.516	1486.99
							1127.89	1549.01
							1857.51	1232.35
							1483.72	979.355
							2084.39	1455.97
							2097.45	1134.42
							1570.23	1509.84
							1457.61	1888.52
							1519.63	1976.66
							1870.57	1309.07
							1847.72	1106.67
							1759.57	976.09
							883.052	3034.37
							1663.27	1944.02
							2378.2	1243.78
							1771	1201.34
							2033.79	922.226
							1717.14	1498.41
							1446.18	4862.5
							1144.21	1178.49
							1279.69	1868.94
							1281.32	1327.03
							1532.69	1553.91
							1539.22	3042.53
							1777.53	1570.23
							3016.41	1593.08
							856.935	1748.15
							1407.01	1418.43
							1384.15	1526.16
							1333.55	2004.41
							2118.67	1485.35
							1950.55	2177.43
							1457.61	1121.36
							2353.72	2686.7
							2177.43	1899.95
							1720.4	1958.71
							1318.86	1127.89
							1338.45	1671.43
							2223.14	2252.52
							1772.63	1908.11
							1581.66	2552.85
							2949.49	2606.72
							995.677	3109.45
							2053.38	1367.83
							2399.42	1739.99
							1498.41	1438.02
							1266.63	2068.07
							3094.76	2459.81
							1335.19	2074.6
							1890.15	1821.6
							1088.72	909.168
							1854.25	1681.23
							1377.63	1509.84
							2002.78	1470.66
							1199.71
							2352.08
							1508.21
							2024
							2348.82
							1452.71
							1927.7
							1007.1
							2265.57
							4493.61
							1774.26
							1660.01
							1452.71
							2105.61
							1375.99
							2371.67
							2352.08
							1305.81
							1318.86
							3114.35
							1749.78
							1527.79
							2766.68
							1464.14
							2007.68
							1782.43
							1449.45
							1992.99
							2285.16
							3839.07
							1233.99
							2092.55
							1413.54
							1039.75
							1299.28
							1762.84
							3772.15
							1961.97
							1839.55
							1340.08
							1034.85
							1627.36
							2262.31
							2141.52
							1697.55
							3808.06
							2474.5
							2435.33
							979.355
							2658.95
							2596.92
							2530
							1968.5
							1387.42
							2575.7
							723.09
							1841.19
							1633.89
							2117.04
							2228.03
							2592.03
							2783
							2275.37
							78590
							2161.11
							1689.39
							1127.89
							2239.46
							2402.68
							1689.39
							2494.09
							2007.68
							1046.28
							2099.08
							2905.42
							2273.74

## Sheet: Figure 4
Fig 4 (data group)	Fig 4B	NB_1	NB_1(-Mgat1)	NB_1(-/+Mgat1)		Fig 4D	NB_1	NB_1(-Mgat1)	NB_1(-/+Mgat1)
	No. migratory cells	182	270	85		No. Invasive cells	106	20	99
2D Invasion		171	233	260			90	34	65
		96	81	203			106	27	96
		252	77	98			102	33	87
		85	100	125			102	45	60
		145	92	107			142	53	74
		96	86	90			86	51	72
		92	99	102			104	41	81

## Sheet: Figure 5
Fig 5 (data group)	Figure 5	NB_1	NB_1	NB_1(-Mgat1)	NB_1(-Mgat1)	NB_1(-Mgat2)	NB_1(-Mgat2)
		sphere area (um2)	invasive area (um2)	sphere(um2)	invasive (um2)	sphere(um2)	invasive (um2)
		1106	3690.6	399.924	1474.25	947.025	2319.43
Data used to determine invasion/sphere in fig c		575.046	1117.18	357.075	1078.68	506.115	1154.44
Data used to determine pearson's coefficient fig d		696.762	146.556	242.811	1463.7	342.792	574.425
		935.847	315.468	655.155	3576.96	675.648	1698.43
		2169.77	3107.48	535.923	3286.33	616.032	1294.79
		691.794	2453.57	575.046	3563.3	1302.86	2360.42
		1613.98	3042.9	1225.23	6942.16	1437.62	1997.76
		1713.96	3229.82	291.87	2843.56	670.059	791.154
		698.625	1385.45	1153.2	7150.81	793.017	1171.83
		715.392	2651.67	1241.38	6031.77	578.772	1605.91
		916.596	3518.59	801.09	5544.91	632.799	932.742
		896.724	2383.4	1438.24	4397.3	874.368	1061.91
		587.466	1243.24	369.495	2038.74	507.357	1181.14
		2054.89	5404.56	1026.51	2721.84
		1999.62	4229.63	233.496	2010.8
		1176.17	4395.44	584.982	4053.27
		565.731	2310.74	899.208	4700.97
		749.547	2022.6	1255.04	9868.31
		298.08	1260.63	581.256	3516.1
		673.785	2639.25	1010.99	5110.83
		1543.18	3478.84
		974.349	2936.09
		2081.59	5605.77
		2267.27	3150.95
		1078.06	806.679
		807.921	525.987

## Sheet: Figure 6
Fig 6 (data group)	Figure 6D	NB_1	NB_1	NB_1(-Mgat1)	NB_1(-Mgat1)	NB_1(-Mgat2)	NB_1(-Mgat2)		Figure 6E	NB_1	NB_1	NB_1(-Mgat1)	NB_1(-Mgat1)	NB_1(-Mgat2)	NB_1(-Mgat2)			Figure 6F	NB_1	NB_1	NB_1(-Mgat1)	NB_1(-Mgat1)	NB_1(-Mgat2)	NB_1(-Mgat2)
		sphere area (um2)	invasive area (um2)	sphere(um2)	invasive (um2)	sphere(um2)	invasive (um2)			sphere(um2)	invasive (um2)	sphere(um2)	invasive (um2)	sphere(um2)	invasive (um2)				sphere(um2)	invasive (um2)	sphere(um2)	invasive (um2)	sphere(um2)	invasive (um2)
		1068.74	2114.51	1817.05	1148.23	2376.57	539.649			6156.77	8433.55	4263.87	2005.16	856.129	411.613				6391.61	11111	1166.45	2401.94	574.194	1694.19
Data used to determine invasion/sphere in fig d,e,f		770.04	1268.08	2637.39	5453.62	2962.79	3645.27			3177.42	6903.87	1008.39	478.065	2778.06	1067.74				2267.1	1185.16	702.581	4774.84	2370.32	1350.97
Data used to determine pearson's coefficient reported in figure legend		840.834	2113.88	729.054	116.748	1266.84	1601.56			3351.61	5278.71	2289.03	2389.68	4818.71	3112.9				1456.13	3199.35	1613.55	3653.55	2574.84	625.806
		5385.93	8742.44	779.976	960.066	4224.66	2958.44			1683.23	1245.16	6404.52	13289	2576.77	1009.68				2579.35	7042.58	1290.32	8845.16	4801.29	2658.71
		653.913	994.221	1268.08	1732.59	3951.42	5087.23			6897.42	6091.61	2974.19	3010.32	4409.03	6136.13				4641.94	10297.4	520.645	139.355	2801.29	3818.06
		2149.9	5169.82	629.694	324.162	1215.3	1894.67			1525.16	2280	3923.87	3032.9	3611.61	1276.13				1810.32	2950.32	707.742	6305.81	2127.74	161.29
		1020.92	706.077	654.534	743.337	2385.26	778.113			3972.9	5404.52	2982.58	8185.16	2551.61	1166.45				3143.87	434.194	954.194	7605.16	3303.87	2363.87
		2204.55	1525.18	4072.52	2125.68	2926.15	485.001			1600	669.677	2545.81	4047.74	1441.94	718.065				1953.55	4521.29	1181.94	2029.68	3828.39	6273.55
		1044.52	1499.09	1025.27	1378	1766.12	483.138			6458.06	9389.03	3725.16	2745.16	3208.39	1076.77				1321.29	3807.1	1706.45	7861.29	1756.13	2231.61
		1076.81	1269.94	1823.26	7066.98	1277.4	1068.12			3130.32	2930.32	2636.13	2405.81	5501.29	3441.29				2158.71	3703.87	1900	13360	2691.61	4973.55
		2105.19	6947.13	3324.83	9765.23	2026.94	540.27			1609.68	1844.52	1752.9	7167.74	4857.42	1535.48				2174.84	8921.29	1064.52	10305.8	3259.35	9870.32
		2765.93	397.44	1784.75	3831.57	3571.37	2159.84			3044.52	3136.13	1109.03	1434.19	5774.19	1565.16				3026.45	6354.19	2056.13	10649.7	1504.52	2499.35
		2254.23	3508.65	2488.97	4073.76	2770.28	2651.67			3386.45	4624.52	4396.13	11005.2	1443.23	653.548				2683.23	6483.87	3432.9	20607.7	1218.71	994.194
		1367.44	1504.68	1694.71	537.786	2978.32	2821.2			4299.35	10682.6	1191.61	707.742	3479.35	1909.03				1810.97	4754.19	1810.32	14691.6	2535.48	1463.23
		1710.86	964.413	2003.97	3339.74	1029	515.43			2821.29	2685.81	1888.39	2653.55	5549.68	4305.81				2231.61	396.129	2972.26	13146.5	1632.26	2209.68
		2234.36	1686.02	2769.04	9391.38	2925.53	1127.12			4678.71	1444.52	1620	1723.23	3758.06	2354.84				2406.45	2170.97	1468.39	5990.97	2328.39	3069.03
		2282.18	1265.6	1145.74	222.318	3706.13	2544.24			3828.39	5052.9	4833.55	6157.42	4668.39	2254.19				4700	16124.5	675.484	3143.23	1132.9	128.387
		4140.83	3622.91	2711.29	6349.1	1022.17	537.165			8127.1	6371.61	2754.84	6449.68	3032.26	928.387				2560.65	10076.1	2783.87	10534.2	1400	110.968
		1538.84	560.763	1059.43	1827.6	2177.23	1123.39			2254.19	1369.03	1043.23	605.806	739.355	1367.74				5026.45	16897.4	1647.1	5692.9
		3731.59	6716.74	896.103	408.618	1495.37	299.322			2839.35	6541.94	340	2167.74	3707.74	2546.45				2741.94	181.29	1122.58	3492.9
		3232.3	5195.91	1607.77	4948.75	1643.79	910.386			2021.94	1863.23	3605.81	6612.26	5274.84	2750.32				2836.13	184.516
		3009.99	4312.85	1288.58	2328.75	2026.32	1820.15			3595.48	8934.19	3438.71	1258.06	3330.32	987.742
		1820.15	6426.11	1622.67	8564.83	3444.07	1491.64			2389.03	4065.81	2581.94	2736.13	1894.84	532.258
		2015.77	1559.33	1612.12	4966.76	1585.41	2293.97			1681.29	2581.29	3018.71	3363.23	1201.29	2064.52
		3553.36	10380	975.591	3868.83	1299.75	1290.44			1825.81	1086.45	340.645	1822.58	1201.29	387.097
		1897.78	1724.52	2699.49	8220.8	2463.51	1760.54			5658.71	1684.52	1572.9	3274.19	4203.87	1315.48
		4227.77	6331.1	1967.95	7129.08	1938.76	1379.86			3209.68	4155.48	2097.42	2596.77
		919.701	308.637	4320.92	13506.1	2268.51	2177.85			2121.29	2005.81	503.871	3222.58
		1563.68	732.159	1260.63	4537.65	3490.02	4761.21			1381.29	4510.32	5882.58	10732.9
		1460.59	547.722	1040.17	2964.03	2447.36	3553.36			2378.06	3161.94	4716.77	5446.45
		2205.79	1626.4	2018.87	7992.89	1556.23	3277.64			2255.48	3525.16	6372.26	6790.32
		4548.2	4209.14	2039.36	3929.69	529.092	1609.63			2094.19	1515.48	2377.42	2849.03
		5492.12	6026.18	2449.22	8656.12	2328.75	693.036			2851.61	940	1006.45	1324.52
		1370.55	4845.04	2524.99	4416.55	1159.41	1874.18			5201.94	3209.03	3009.03	2320.65
		2781.46	650.808	1669.87	2714.39	1240.14	878.094			1525.16	2867.74	1872.9	2306.45
		3677.56	5705.13	2130.03	6969.48	4214.11	7866.21			1863.87	1269.68	4992.9	1590.32
		3024.27	4176.23	2470.34	7971.16	4258.82	8949.85			3474.19	2550.32	1940.65	12121.9
		2826.79	2906.28	910.386	1343.84	665.712	327.888			3523.23	6377.42	411.613	3204.52
		2040.61	3535.35	773.766	1107.24	3531.01	3901.12			2152.9	1700.65	3134.84	5063.23
		3047.25	2378.43	1146.37	1732.59	1444.45	444.636			2418.71	3234.84	1389.03	4307.74
		1211.57	845.181	1296.03	444.636	3806.11	1121.53			3865.81	7930.32	3355.48	10498.1
		3740.28	6848.39	2031.91	5850.44	1268.7	268.893			2846.45	4192.26	1876.13	9963.23
		1592.24	2464.13	1009.75	1104.76	1820.77	942.678			1426.45	2346.45	2692.9	6614.19
		4435.18	5775.92	1772.33	1940	6460.88	7380.59					3300.65	6909.03
		3558.95	7185.59	2892.62	7268.18	2983.28	893.619					884.516	2295.48
				1570.51	4090.53	3870.07	2204.55
				422.28	1674.22	1559.33	1197.29
				2593.3	6270.24	3955.77	1374.27
				1535.73	2882.06	1984.1	4721.46
				2300.18	5028.86
				1145.74	2852.25
				687.447	1706.51
				1563.06	2478.41
				891.135	1423.33
				895.482	2515.67
				981.801	1132.7
				578.772	1572.99
				2263.55	3873.18
				1460.59	4308.5

## Sheet: Figure 7
Fig 7 (data group)		upper band intensity	NB_1	NB_1(-Mgat2)	NB_1(-Mgat1)	Mid band intensity	NB_1	NB_1(-Mgat2)	NB_1(-Mgat1)	Lower band intensity	NB_1	NB_1(-Mgat2)	NB_1(-Mgat1)		Normalized to NB_1	NB_1(-Mgat2)	NB_1(-Mgat1)	NB_1(-Mgat2)	NB_1(-Mgat1)	NB_1(-Mgat2)	NB_1(-Mgat1)
	2D gels		9969	10497	22873		9315	5290	2491		15796	16496	12769		Shown on bar graph	upper band	lower band	mid band	mid band	lower band	lower band
			9399	10795	20194		9575	5113	2085		18239	17391	15592			1.05	2.29	0.57	0.27	1.04	0.8
Gelatinase bar graphs			8413	8923	19821		9543	3807	1797		16855	15747	14248			1.15	2.15	0.53	0.22	0.95	0.85
																1.06	2.36	0.4	0.19	0.93	0.84
	3D gels	upper band intensity	NB_1	NB_1(-Mgat2)	NB_1(-Mgat1)	Lower band intensity	NB_1	NB_1(-Mgat2)	NB_1(-Mgat1)		Normalized to NB_1	NB_1(-Mgat2)	NB_1(-Mgat1)	NB_1(-Mgat2)	NB_1(-Mgat1)
			7393.8	8506.26	9918.38		10046.4	10301.4	12003			upper band	upper band	lower band	lower band
			7400	7344.52	9271.96		10152.4	10118.1	12447.3			1.15	1.34	1.03	1.19
			7483.85	7147.88	9346.44		10460.7	10207.6	12095.7			0.99	1.25	1	1.23
												0.96	1.25	0.98	1.16

## Sheet: Figure 8
Fig 8 (data group)	Fig 8B	NB_1	NB_1(-Mgat1)	NB_1(-/+Mgat1)
		6575	7195	3482
		3636	8504	3566
cell dissociation data		3707	4172	5656
		4834	7924	9425
		12275	13990	10370
		9305	7539	3056
		12013	5681	3476
		4948	13665	7706
		9097	16821	8413
		2826	3839	8226
		6096	4096	5820
		9478	8193	8271
		7974	12059	8005
		4425	11424	8096
		6126	17295	5883
		2392	24661	2167
		17251	13979	4901
		13308	9739	7494
		4838	4403	8150
		7795	11627	5539
		6548	8944	18363
		9657	10886	9639
		2668	10594	9093
		10224	9587	27418
		9829	26870	3173
		3474	7972	14678
		3832	12556	10960
		2817	7061	10206
		2730	7435	11329
		2451	3846	8815
		4956	7867	7889
		14841	8944	9226
		3757	10886	6143
		14727	10594	17569
		8730	9587	19900
		4558	26870	18652
		18814	7972	9571
		7888	12556	4929
		5758	7061	4863
		4412	7435	10941
		7333	3846	12239
		3831	7867	24096
		21079	13459	4422
		6615	13492	9197
		7060	15099	23688
		6700	15483	23688
		5645	17735	7737
		12501	3142	7462
		5514	3837	10991
		14300	11649	13355
		8251	11121	24890
		6226	2923	10277
		5017	20156	7819
		4053	8584	10239
		4997	3743	3079
		5351	4186	10750
		4740	13456	2661
		14789	6976	2908
		2550	11337	9047
		3843	18698	15017
		6504	10365	5379
		6788	4011	11451
		3727	4712	15463
		3472	8374	7354
		8973	11518	15527
		6138	3465	12065
		6564	10169	14829
		5792	14810	6398
		7056	14819	6926
		12983	18604	5372
		3031	36040	4650
		5522	7067	10670
		5357	7394	15436
		3585	5893	10175
		2519	6790	17510
		3053	9063	6490
		8331	8380	8280
		10313	13366	9136
		12651	23902	5495
		6178	5914	12788
		4586	38702	15468
		8018	14886	14287
		9657	7653	10106
		3567	8879	6944
		8311	3646	12764
		7328	15454	8030
		6525	2462	19706
		5046	3236	9794
		3794	8451	10184
		5183	27484	15973
		8208	7781	7056
		7564	10455	8293
		5426	23973	8321
		5827	16992	16151
		4442	13695	23978
		3651	23714	10907
		6451	13656	14208
		3324	13638	9746
		2515	10255	10326
		6159	3279	5622
		9494	14256	24547
		5129	8519	7951
		5029	11451	8202
		7014	5884	14075
		6705	15571	5812
		8948	7936	13177
		6056	20272	8802
		6144	16146	5155
		4743	5796	7140
		3132	10423	5904
		11436	11934	17105
		7046	6785	4298
		7725	3187	11512
		2909	30979	11194
		21226	6612	13517
		10333	10404	14322
		5249	6213	15827
		4521	3448	12610
		7314	16281	13187
		11623	19756	7685
		9066	3843	5679
		5599	13415	10380
		4673	3883	22310
		9655	24892	14241
		20634	7352	3570
		19462	23980	18751
		10969	20275	7574
		8852	5053	19822
		6997	17101	40140
		4286	13808	26120
		9649	12599	35494
		3681	11909	18801
		5764	23306	18051
		6351	20371	8796
		10498	23923	5807
		11674	5645	24760
		5064	7006	6927
		5627	11433	4848
		2210	20118	4595
		2872	6207	3612
		9728	8801	21972
		3056	7783	8787
		9531	5301	4822
		7777	13561	14346
		6650	18270	2612
		12835	5296	8786
		13103	11176	4374
		12841	7038	8754
		4194	19952	4685
		12572	4117	8584
		13631	5242	11679
		7287	3988	12070
		6548	5398	6213
		8289	26577	2607
		6916	28073	5127
		5595	12617	5037
		5913	13504	4157
		6748	4917	13508
		4203	13579	16436
		3267	6079	10079
		6266	16133	3710
		3493	9503	14300
		6211	22662	13070
		5329	2682	5628
		8512	4662	8921
		6848	9863	4690
		8105	8593	5356
		10396	7639	2520
		6669	8088	5362
		4832	11231	9231
		8085	9674	10399
		10587	8338	13105
		5087	13800	19779
		6001	12514	20024
		7171	3500	9094
		18190	15211	8018
		14032	11206	13447
		8879	5233	6447
		10326	8167	4993
		9365	15343	4755
		5425	12094	6011
		3482	14490	32929
		6730	15906	9254
		13377	15908	24819
		4969	6257	7443
		6785	2216	14978
		3161	1876	9137
		5304	13109	13897
		7731	4486	18601
		9934	8049	15800
		3801	7246	6080
		4903	6075	11957
		4731	17128	13332
		3731	21165	16700
		3286	13608	7271
		2978	10065	10676
		5035	9311	14009
		2863	7961	12026
		5431	7856	6875
		8038	6677	14236
		19790	5977	27634
		10116	9606	4980
		15963	7599	11071
		4218	11157	8859
		5749	20629	10027
		2914	13359	13557
		6814	10219	19443
		1666	4215	14121
		2704	7826	6909
		4069	18200	2525
		5960	3388	6055
		7002	6421	9559
		7571	7051	6568
		4686	3394	4962
		4208	5968	5943
		5075	20071	6558
		4900	3668	10821
		3414	5205	14855
		4769	11496	10385
		3016	9115	4739
		4204	6198	4685
		6114	7924	2683
		3897	11386	4559
		4876	11091	9647
		6186	20547	2501
		6543	7770	6291
		4772	3222	4926
		6543	4054	8103
		4563	13718	9651
		9434	3954	9704
		3975	16932	5238
		5222	17458	5584
		2516	10215	11900
		4314	10605	12431
		7989	23634	10821
		4428	15981	6389
		9825	18750	5337
		4026	16005	9693
		3448	6829	13257
		4137	5522	7127
		4272	14408	5189
		3161	7926	16881
		2796	8142	19985
		4775	4000	7836
		2888	10171	13362
		4545	14049	6270
		6849	10610	7648
		6008	11634	6889
		5271	7429	7295
		9856	10557	4473
		9551	12083	3266
		5298	17861	7334
		11789	9527	5873
		11921	9802	8640
		7717	11519	4826
		2907	6802	6981
		4539	17940	9450
		3495	25415	9995
		9261	10423	4792
		5769	3652	5301
		5983	14966	8976
		8544	18066	8353
		8431	13840	8904
		6923	13749	7320
		4408	10540	12694
		7905	6492	5353
		6447	3519	4277
		4463	2400	6874
		4357	3864	9367
		6521	14240	9787
		7910	12574	12280
		10903	4608	9352
		12857	7190	7210
		14608	15906	6295
		4157	18659	4947
		4369	11155	8680
		6442	38526	3651
		7272	14405	3950
		4466	14443	6455
		6171	22080	5753
		4005	6812	3022
		10873	15109	3844
		8960	4812	3556
		5720	6495	5266
		4273	17346	5974
		5465	11435	7254
		8427	12193	9896
		7260	6233	11028
		6654	4174	3760
		5201	26412	5147
		4570	23041	7415
		6412	19840	7569
		12539	22862	9945
		7513	6124	10024
		6540	13212	3052
		7612	16355	8924
		17265	5873	6992
		8668	11512	12230
		6724	10790	17054
		5588	4037	23161
		13909	4879	5874
		7357	8844	4376
		6860	10985	4303
		6542	21558	5620
		2783	6198	13263
		7100	8774	9488
		12799	7595	8457
		11660	9503	8088
		5779	4394	4053
		4471	25462	6539
		6933	9718	3551
		4720	9112	5102
		14820	11644	4826
		10402	9611	7419
		4895	14017	7017
		5021	8898	7455
		5498	15531	9813
		10681	18269	7297
		9461	5857	18701
		13842	14427	5310
		11842	5686	13409
		6717	28212	7219
		11698	14536	9978
		5283	15884	11679
		3272	15326	10540
		7598	24932	7362
		7819	23251	6010
		10645	4594	4065
		12609	23397	6936
		14833	23079	6776
		17907	8376	9305
		3564	5730	8187
		6440	9138	3358
		11100	10012	17950
		16143	14196	5667
		10612	7208	10874
		3308	2692	11494
		5614	12925	4920
		6004	8290	14850
		5134	18196	12133
		5017	13395	16701
		7872	35224	17645
		6546	12942	27893
		9126	13250	10486
		5690	11613	12075
		6448	6584	8534
		6684	47954	10135
		7912	5848	20070
		4456	18268	14527
		3718	20823	18188
		5154	10869	15265
		6753	14709	14117
		5771	29070	18819
		6562	14426	12655
		7928	6952	19022
		8307	10897	11380
		8075	8001	16509
		5482	15847	9359
		2076	18400	10526
		6313	11617	18681
		3779	12394	22411
		7334	14405	18234
		6451	19085	6816
		5171	11950	5926
		4357	13072	13550
		5520	19466	11332
		3434	28929	7216
		6512	30802	3433
		6065	46570	10270
		10772	19060	12244
		7695	36080	10695
		6200	15654	12345
		10450	17524	4679
		9246	27221	17579
		4775	18086	5836
		5222	6536	4647
		7236	21631	22949
		6277	23938	22804
		4723	12714	13038
		6074	17963	10237
		10415	11046	8212
		9938	22689	14346
		5157	20857	10932
		6141	24343	9430
		8030	21673	10736
		6521	31495	10475
		7308	21727	6063
		6272	18478	12231
		6190	30048	12044
		3509	13242	10184
		7742	18140	4928
		6172	30651	2046
		5555	24202	6257
		5830	16606	7774
		7825	25368	4086
		4863	20095	5117
		4307	16074	6353
		1773	8318	8084
		3438	12513	11362
		2809	19187	5984
		2982	16282	5775
		7942	8225	9907
		7091	5564	10111
		2777	17810	15572
		4030	21721	15642
		7468	10639	13809
		4880	34253	3573
		4677	16971	13831
		4976	16366	7105
		3136	10053	24532
		4155	9567	7582
		5808	12026	5757
		3626	9089	11281
		7920	16522	10527
		5737	20971	15216
		4844	9936	9370
		5416	7793	11773
		5665	10632	10854
		5331	11193	13312
		11011	22467	10092
		4902	5668	9404
		6797	10796	9286
		10931	18433	14968
		9064	17980	9638
		6182	3900	13954
		7467	7862	11273
		4943	23197	12219
		4317	23008	14506
		4761	21317	18849
		8125	35188	15496
		7771	10973	16301
		7687	23702	12902
		7692	18344	10618
		15602	15967	13133
		9669	10657	9647
		9981	14504	12261
		5602	15724	12619
		6942	10459	16194
		9310	14918	7673
		14630	10656	16211
		8548	5788	10682
		7415	15915	11827
		10190	14752	18164
		9794	13268	9766
		5967	15392	8285
		9786	9332	6219
		5398	12072	8920
		7565	18178	6548
		10438	20058	11428
		13464	10415	15000
		8324	14839	11832
		14080	12767	12266
		6567	12394	13938
		7065	8196	10317
		6422	17528	7594
		7381	7230	5840
		7176	29741	5401
		7296	21043	13962
		9066	13788	6354
		6006	13546	19730
		6950	12051	12982
		14289	10338	13436
		15627	14244	7513
		9053	15495	13131
		16134	16245	6720
		13068	13300	8920
		7712	11616	8874
		6122	16910	13883
		5676	12780	24078
		7738	11950	11214
		14050	4398	11307
		11497	12862	11629
		2974	8163	8641
		4268	5351	7823
		7553	7855	9164
		9008	7322	9749
		13193	15253	6345
		3650	12688	6513
		5010	14774	11273
		5174	11923	18783
		6766	6360	15875
		5581	10540	13205
		4185	12020	9013
		4215	7934	9971
		5474	16437	10684
		3140	10345	11561
		8256	13753	8119
		7431	12619	12663
		7582	18440	10398
		8173	9662	12419
		5004	12599	8820
		7539	16252	11048
		7730	19758	9125
		6766	9924	10875
		6715	9023	7449
		8466	15616	9656
		7231	10389	11854
		7535	15023	8203
		8464	11114	6594
		7482	18197	7179
		8355	18542	9877
		7239	18530	5945
		10059	18023	9994
		2481	15189	12397
		8731	7892	10405
		14866	14250	11186
		16044	9416	15688
		4778	9497	10182
		10326	12984	11932
		8661	12413	12448
		4225	20700	9461
		3491	11578	6851
		15699	14015	10526
		7592	12910	8245
		6449	15496	8845
		3879	16823	13377
		7133	14332	11036
		12613	11250	14702
		6716	9344	6069
		5494	11229	12153
		7750	6059	13479
		7936	12792	3653
		8881	7283	3881
		15699	12652	8793
		7592	10804	6324
		6449	10760	8371
		3879	20937	12514
		7133	7891	7345
		12613	5245	6055
		6716	17862	7319
		5494	19107	7862
		7750	13098	9731
		7936	17047	12075
		8881	14495	9549
		3399	11598	10132
		6055	7191	8018
		6806	10478	8998
		5760	13913	11735
		10687	9592	13519
		6824	10971	10929
		11425	6178	10144
		4661	7697	14257
		7496	10998	10855
		4526	7134	21353
		5691	13677	12355
		11527	11639	11659
		12832	13942	12490
		8531	12546	10136
		8024	13394	9756
		11413	13859	13530
		4836	7076	10958
		6512	11856	6892
		3249	8493	9803
		5605	10471	9770
		6404	12750	10735
		7200	12482	7454
		5691	9788	14372
		6801	9926	6979
		8039	15644	7250
		5851	11262	7799
		7661	10428	16177
		7018	12939	12606
		4015	12982	8794
		12861	9889	7035
		9087	10078	7396
		6124	6748	20719
		12818	12345	6907
		6909	6603	4964
		13970	13896	8235
		3649	11253	5679
		17446	17459	6640
		8861	13578	18480
		30877	13893	13983
		7481	17235	7238
		6923	14708	13015
		7605	16180	14010
		6729	11093	9248
		6155	13585	9957
		6255	13512	10443
		6594	15303	11962
		8399	17091	15686
		4711	8179	5343
		8120	11381	10193
		15658	14485	7175
		5081	11295	7429
		7661	12177	16193
		13437	12559	9963
		3955	11549	6027
		7181	12489	9801
		6857	12792	9928
		7944	13150	12039
		5449	15356	10321
		4127	8688	11073
		2784	7136	21350
		12205	12934	11898
		5870	10252	13732
		5111	10970	10548
		10329	9833	13714
		5902	14146	11203
		4498	6675	7396
		4840	12920	16977
		6320	15747	5324
		6830	8656	16025
		8931	14248	9882
		3731	11697	15552
		8871	11146	11598
		7057	12281	15401
		8177	14025	9098
		8327	10843	13887
		7966	12415	9456
		6213	12734	12115
		5901	10364	10139
		6216	17965	12704
		3424	11180	12153
		4413	11892	11530
		4372	11601	11868
		10200	7387	10005
		8344	11257	12221
		7953	11398	6879
		10364	9210	7202
		9675	9620	8822
		3049	8945	11090
		18065	13451	7484
		4619	8187	16288
		3640	14851	13832
		6231	13976	7626
		3642	9815	15005
		2979	13512	12989
		3368	11384	13991
		2352	12797	9231
		8778	13355	11317
		5346	13454	14798
		4961	13795	11461
		6934	10652	9119
		4118	13828	11495
		7542	15620	12767
		8527	14683	10486
		8165	10974	11640
		4800	11474	10978
		6803	12023	11654
		3420	9424	8333
		10280	9834	11507
		9091	10928	9969
		8209	7049
		8041	12427
		4003	10784
		7159	12442
		5625	9489
		6106	17589
		10133	24417
		5442	29037
		7872	30327
		9904	8689
		5813	34162
		7091	27930
		3721	14914
		11764	20959
		7589	26849
		14002	19412
		13170	39858
		6974	17535
		8344	21903
		5754	16445
		4347	14155
		5962	17254
		4920	5141
		4875	21741
		22621	28279
		7562	5767
		3720	17274
		3202	8110
		10079	8852
		2245	9655
		6348	19613
		9628	11122
		5881	9221
		9089	24676
		8392	11468
		9572	9861
		5403	11041
		9305	15016
		6911	10793
		13613	14546
		1998	12459
		4457	16515
		8976	8341
		5209	17578
		6560	12858
		11261	18379
		2278	14051
		9245	40284
		9381	18649
		9730	26279
		6902	17538
		10316	13043
		7530	15154
		3485	22454
		5560	15574
		10091	21925
		3636	6172
		2896	16425
		7429	16731
		7106	5737
		5563	25857
		5805	19105
		4777	12142
		5901	7138
		12985	17814
		6814	15589
		4561	16433
		4518	7173
		6853	12088
		6582	6682
		4966	6558
		4958	6252
		8459	17477
		7954	15706
		9674	13515
		7622	5697
		14298	13531
		3713	15884
		4882	7948
		4683	21863
		4261	8551
		3990	12477
		6570	12726
		6247	6770
		4697	13779
		6688	25351
		3510	23549
		5703	17620
		7089	21769
		4008	9196
		6391	16801
		5320	23886
		5099	9232
		4116	7417
		6840	18347
		9302	17185
		8180	9827
		8392	12663
		3716	18382
		10456	26912
		6867	19976
		5513	27277
		4008	19814
		9800	24959
		5774	35080
		4595	29209
		4244	35540
		4317	16030
		7577	11814
		13173	16980
		4012	11586
		4119	6839
		6332	6629
		8803	19140
		5545	17171
		3996	3851
		7543	9174
		5675	5172
		9804	11855
		8201	4910
		9522	8250
		6421	17016
		9668	15877
		4952	8028
		5245	5171
		8297	11749
		4347	8429
		8802	8154
		7074	10069
		6734	29957
		9735	14832
		10257	11806
		7323	12709
		8263	11632
		10780	15130
		11078	8640
		6174	12840
		8984	13170
		7452	5012
		3403	9925
		6512	24268
		2960	17135
		4462	15017
		3413	18533
		5706	12699
		14052	10597
		7235	18919
		4560	18232
		9311	9545
		12345	16410
		7515	15342
		3687	16201
		2889	5258
		11842	12771
		16417	5105
		4616	10146
		7529	10784
		7984	14637
		15552	16196
		7634	12274
		12312	14505
		8876	13499
		8532	7236
		3436	11082
		9052	8341
		8136	11231
		4820	12830
		5050	17689
		5993	9898
		3587	6880
		3175	14058
		5380	15228
		3977	16232
		5413	17741
		9452	14608
		8937	10632
		6137	14682
		8009	15001
		4204	10805
		6736	9636
		6428	13721
		14952	7478
		12526	12668
		15141	10315
		9370	13277
		8537	9578
		6427	9916
		10041	5522
		10457	13942
		5766	14022
		9365	10398
		4844	10712
		8252	12544
		8575	9829
		5835	15893
		11480	12648
		8725	9492
		13450	15737
		7925	15272
		4247	14345
		4814	10194
		8973	11341
		15131	7729
		10293	9885
		20517	9785
		10140	7123
		4517	9822
		5030	6228
		10889	7985
		8962	8002
		12876	8676
		13040	14132
		17286	12113
		6610	9186
		6865	7731
		7261	9065
		6633	11414
		8944	10578
		11002	14287
		7576	10319
		5536	13013
		10571	7817
		6391	13651
		6428	8948
		3821	12197
		7061	10437
		9858	11805
		9431	12501
		5990	13871
		3636	16409
		14552	8119
		19030	13608
		8293	12083
		10073	11104
		3700	15668
		9239	12727
		10754	10608
		6966	11386
		8738	11781
		4143	9657
		9708	8758
		9102	10241
		15101	13967
		10052	11887
		15770	12487
		11733	11429
		10889	11345
		18428	11632
		11796	11351
		10099	8933
		8295	7697
		10849	10269
		9569	15882
		13279	5722
		7635	6670
		7695	9186
		6250	11957
		7629	14143
		7120	14860
		7680	7334
		17153	9398
		9363	8905
		6103	12887
		4622	11171
		7825	11621
		7956	13979
		8038	13314
		9876	16084
		7888	14310
		3164	12958
		14723	13778
		6682	13252
		7386	16788
		13201	15977
		9149	14559
		15716	10568
		11301	16156
		13855	12880
		22623	10908
		8344	8223
		12347	11355
		14299	11124
		16520	10760
		9528	13405
		9144	13793
		8140	17984
		9607	6260
		5581	6925
		5475	9889
		10226	11597
		11719	12224
		12889	9468
		9161	9363
		4516	14513
		10617	12746
		13569	11273
		16210	8145
		10857	12532
		9342	12156
		4931	9064
		5480	13995
		8161	11711
		7929	10285
		4613	16744
		9829	14777
		7512	13129
		6261	12923
		6797	12394
		4120	12339
		7593	13314
		5683	12841
		4766	10279
		7284	15515
		7409	12019
		8078	13186
		8787	14502
		5689	13884
		6894	15399
		6789	9859
		6597	14781
		9524	13983
		11264	11140
		5956	10105
		4992	9224
		3238	15405
		3641	15262
		2998	8143
		9422	7712
		16996	12433
		3805	13232
		6948	7742
		5958	14406
		12875	9596
		14414	11356
		6982	12820
		9956	13587
		5533	10670
		10242	11222
		8188	13340
		5000	15776
		4968	11930
		5043	12249
		6899	14567
		8946	11802
		8134	12326
		7848	10913
		6098	14388
		11497	13992
		10476	12691
		7530	10417
		9561	15344
		4224	15059
		6213	11046
		11376	12491
		7356	10960
		5820	15072
		8106	13025
		8632	9961
		9695	15371
		7979	13565
		5849	15981
		5785	11344
		6927	15243
		6862	13597
		7424	11954
		12665	16070
		7084	15476
		6036	13719
		9115	15855
		7189	9667
		9508	14372
		8840	10421
		9172	10320
		5560	13754
		8089	10544
		6037	11269
		5037	9346
		7188	12727
		6407	14620
		9424	13833
		6642	15445
		9092	16991
		6988	17892
		6606	12565
		8810	11379
		10470	13272
		3659	9734
		4792	8647
		7318	13330
		13158	14210
		7666	13192
		7256	11957
		4524	13811
		7849	12112
		7982	14689
		6229	16541
		8539	14140
		5710	11485
		7124	8848
		9240	12602
		7338	12538
		7804	11234
		5443	16678
		6274	15158
		4509	14394
		9224	13005
		9190	13006
		5165	13746
		4299	10715
		6742	7202
		11638	11469
		6649	12288
		9693	10952
		9445	12218
		6778	10336
		8395	10368
		7932	11897
		7880	14609
		6013	15937
		6918	12717
		7286	8031
		6536	12194
		8820	12405
		7444	14442
		8277	12884
		6788	14105
		8491	9934
		8943	16817
		5909	10558
		6340	12834
		8196	12874
		5537	10237
		6921	11689
		6375	10758
		7562	11458
		7153	13844
		13467	13982
		7219	13777
		8529	14429
		6149	11502
		9015	12244
		6543	9840
		11971	11625
		5785	10781
		14843	11376
		3202	13916
		7028	12082
		5785	13811
		4782	13584
		5363	15355
		8258	14980
		8034	15742
		8089	10019
		6669	11640
		5842	15280
		6614	10239
		5604	14727
		6664	14424
		5671	15246
		6128	13482
		9671	11052
		9870	11413
		5210	11513
		8640	12645
		6087	15471
		6959	13081
		6130	16031
		3177	11969
		7350	11013
		9235	12511
		11263	15743
		8572	12335
		9329	13958
		11931	11295
		8035	14345
		11431	14950
		3538	8783
		7312	13097
		5133	12363
		9062	11707
		7369	14550
		4674	12670
		5517	11339
		8445	18051
		8899	10451
		8343	13419
		4714	12019
		4881	15903
		7807	13357
		11074	10732
		7296	13851
		4499	11629
		7651	11851
		7936	16759
		7889	14388
		8769	15145
		5879	13282
		7739	11753
		8691	12717
		9962	12144
		5954	15130
		9463	10098
		7446	10997
		8077	10666
		6655	11432
		9906	14776
		6191	12861
		8744	11976
		9036
		10358
		9028
		6175
		5760
		8130
		8287
		6457
		8779
		7551
		5780
		6962
		7092
		6844
		8827
		6565
		8378
		7424
		7949
		7042
		6406
		6552
		7497
		7818
		6271
		10474
		8240
		9324
		8233
		9088
		6702
		6144
		5894
		5966
		9391
		8510
		7888
		7440
		6013
		7386
		7292
		5750
		9726
		5924
		8347
		5822
		8990
		7649
		9532
		6195
		8037
		7475
		6345
		5605
		6178
		7235
		9308
		8473
		8906
		5277
		9075
		8402
		7736
		7486
		5694
		5110
		8142
		7898
		7360
		7387
		4661
		6851
		9684
		6813
		8668
		6688
		10173
		5575
		8299
		7639
		7114
		9019
		7163
		7149
		6208
		6710
		7710
		8366
		8145
		7654
		6999
		6606
		8328
		7600
		8759
		7032
		8459
		7133
		6990
		8305
		6367
		8377
		7053
		6200
		5547
		6137
		9163
		11511
		4952
		3514
		5431
		7313
		9818
		6694
		8303
		7038
		5970
		6887
		6339
		8954
		7648
		6790
		5684
		7638
		9479
		6101
		9208
		7959
		7698
		7696
		10117
		7938
		4455
		9486
		5534
		10783
		4101
		9235
		4292
		7647
		5525
		3831
		6444
		9008
		9513
		7029
		7022
		8542
		7567
		5363
		6105
		6458
		8946
		8770
		7838
		7246
		6086
		7961
		9372
		6508
		6210
		8396
		6724
		8275
		5558
		7847
		6053
		7044
		6857
		7374
		8038
		6719
		8076
		6625
		8256
		8613
		4809
		6447
		5113
		7453
		6617
		6710
		7756
		7084
		9008
		6179
		7573
		6223
		7305
		8156
		8821
		7880
		6932
		7164
		6927
		8002
		7603
		5995
		6497
		5582
		5707
		9216
		8079
		7017
		9111
		6873
		5927
		7763
		6770
		8461
		8065
		6342
		6281
		5578
		4623
		7475
		6286
		8907
		9461
		6710
		6340
		7214
		6356
		6407
		8234
		8501
		5992
		5620
		7773
		7061
		8877
		6394
		6966
		8482
		8389
		5227
		5902
		5336
		8511
		7187
		7755
		7170
		5734
		7316
		6836
		8182
		6362
		6905
		8124
		5511
		9728
		6060
		5754
		10031
		10293
		10192
		6731
		1918
		6473
		6143
		11948
		7405
		8724
		8732
		8313
		7517
		7270
		5514
		9247
		9708
		8645
		5504
		7208
		7536
		8226
		6377
		8674
		6770
		5214
		7619
		5816
		6329
		7059
		8917
		6503
		8610
		5877
		6329
		8296
		5612
		8028
		5178
		9134
		5861
		9332
		6550
		6265
		6640
		9302
		8452
		5261
		9203
		6920
		5442
		6613
		5562
		7053
		7116
		6403
		9925
		7410
		5501
		4953
		9580
		8345
		7968
		7405
		4460
		5608
		7441
		13677
		8524
		4147
		6748
		4682
		4574
		6900
		6511
		7146
		8618
		9434
		5783
		7304
		5838
		5589
		8761
		8028
		7545
		7765
		10662
		5057
		8010
		6727
		7304
		10820
		6620
		9266
		7415
		6876
		9426
		5624
		7912
		6164
		6741
		5826
		4221
		10069
		5811
		10600
		10429
		8609
		15336
		7510
		8488
		7488
		6025
		10070
		7145
		6214
		8529
		10248
		6961
		4389
		7185
		6211
		7320
		5618
		8867
		7759
		6717
		7635
		8090
		6911
		6947
		6992
		9315
		7461
		7097
		7249
		7347
		7840
		12934
		6361
		8161
		7677
		7336
		8034
		7253
		5760
		8713
		8143
		6722
		7937
		8087
		7595
		10853
		8549
		8246
		7735
		8047
		9955
		6757
		5914
		8569
		8006
		6788
		8255
		6289
		7947
		7362
		6717
		6495
		6251
		9311
		7458
		6417
		6745
		8518
		7241
		15194
		6342
		6354
		8776
		7640
		8471
		8202
		5309
		5168
		8270
		7238
		7543
		6723
		8239
		5880
		7504
		7273
		8970
		6865
		7283
		6848
		6662
		7266
		9670
		5433
		7638
		8457
		6405
		5633
		8101
		6964
		7962
		7639
		7650
		6798
		6616
		7373
		8339
		7556
		8367
		8469
		9839
		7283
		7717
		6753
		7577
		5631
		6771
		6949
		7392
		7768
		6315
		5727
		9729
		7654
		6820
		5917
		6013
		7949
		6251
		8551
		6875
		7891
		7529
		8594
		7306
		7677
		8616
		7315
		6378
		7794
		5378
		5945
		8932
		5572
		6486
		6230
		9362
		7789
		9303
		7374
		8699
		8485
		7006
		7912
		7920
		5299
		6222
		6491
		7420
		6588
		7105
		7331
		9032
		5974
		8032
		5848
		8470
		7805
		7349
		5149
		6856
		7361
		5244
		7463
		7344
		7476
		7096
		7842
		8277
		7480
		6440
		7628
		8572
		8315
		6063
		6956
		8402
		7317
		9424
		5445
		6662
		7069
		8873
		5575
		9009
		7632
		7300
		5316
		5348
		6377
		6940
		6550
		8981
		6747
		7812
		7666
		9860
		9183
		8387
		9474
		6914
		8803
		9773
		7300
		7651
		8707

## Sheet: Figure 9
Fig 9 (data group)	Fig 9C	palladin			HK2			Vimentin			EGFR				Fig 9D	palladin			HK2			Vimentin			EGFR
		NB_1	NB_1(-Mgat2)	NB_1(-Mgat1)	NB_1	NB_1(-Mgat2)	NB_1(-Mgat1)	NB_1	NB_1(-Mgat2)	NB_1(-Mgat1)	NB_1	NB_1(-Mgat2)	NB_1(-Mgat1)			NB_1	NB_1(-Mgat2)	NB_1(-Mgat1)	NB_1	NB_1(-Mgat2)	NB_1(-Mgat1)	NB_1	NB_1(-Mgat2)	NB_1(-Mgat1)	NB_1	NB_1(-Mgat2)	NB_1(-Mgat1)
		45000	32243.4	25368.5	7992.04	238.675		4906.76	2081.13	4690.86	4784.99	4323.12	6266.87			34000	25067.2	15917.1	6308.92	5846.94	7506.05	3200	3537.28	4298.64	9500	9951.17	5526.49
immunoband intensity data		41912.1	33319.6	26743.9	8181.16	225.932		4500	1852.09	5095.25	5973.58	7453.94	8070.94			34262.2	25860.7	21700.2	6956.3	6853.95	6861.05	3577.36	3037.28	4393.7	11055.8	9268.37	6059.5
		42672.9	34114	29294.2	7912.46	414.686		4152.31	2062.23	4837.72	5756.5	4995.23	7033.37			33769.3	29289.7	23893.5	6500	7236.19	7334.05	3048.82	2489.46	3908.53	10071.2	7430.62	4637.36
